# Supplementary material for: Disparities in greenspace associated with sleep duration among adolescent children in Southern California
Source: Environ Epidemiol. 2023 Aug 1;7(4):e264. doi: 10.1097/EE9.0000000000000264 (PMC10402945; doi:10.1097/EE9.0000000000000264)
Supplement: Supplementary file 1 [file ee9-7-e264-s001.xlsx]

## Sheet: sup fig 1
Supplemental Figure 1. Distribution of environmental exposures in the Childrens Health Study by community
AN: Anaheim GL: Glendora LB: Long Beach ML: Mira Loma RV: Riverside SB: Santa Barbara SD: San Dimas UP: Upland

## Sheet: sup fig 2
Supplemental Figure 2. Interaction between sleeping less than 8 hours nightly with environmental exposures and socioeconomic status in the Children's Health Study

## Sheet: sup tab 1
Supplemental Table 1. Multivariate association between environmental exposures and stress in the Children's Health Study
	Estimate*	95% CI	p-value
Greenspace	-0.31	(-0.58, -0.03)	0.03
Light at night	0.28	(-0.24, 0.80)	0.29
Nighttime Noise	0.06	(-0.22, 0.35)	0.66
Freeway NOX	0.06	(-0.10, 0.21)	0.48
Regional PM2.5	0.34	(-0.21, 0.89)	0.22
Maternal Education
Less than college	reference
College graduate	-0.05	(-0.45, 0.36)	0.82
Sex
Female	reference
Male	-0.54	(-0.87, -0.22)	<0.01
Age	0.07	(-0.20, 0.34)	0.61
Exposed to secondhand smoke
no	reference
yes	1.26	(0.68, 1.84)	<0.01
*Adjusted for variables listed, race/ethnicity, and CHS community
Race/Ethnicity
Non-Hispanic White	reference
Asian	#REF!	#REF!	#REF!
Black	#REF!	#REF!	#REF!
Hispanic	#REF!	#REF!	#REF!
Mixed	#REF!	#REF!	#REF!
Other/Unknown	#REF!	#REF!	#REF!

## Sheet: sup tab 2
Supplemental Table 2. Univariate association between sleeping less than 8 hours nightly and environmental exposures in the Children's Health Study
Exposure*	OR	95% CI
Greenspace (units)	0.78	(0.66, 0.93)
Light at night (mcd/m2)	1.44	(1.07, 1.94)
Nighttime noise (dB)	1.10	(0.93, 1.29)
Freeway NOX (ppb)	1.01	(0.93, 1.10)
Regional PM2.5 (ug/m3)	1.23	(0.89, 1.71)
*Per interquartile range, adjusted for CHS community

## Sheet: sup tab 3
Supplemental Table 3. Multivariate association between environmental exposures and sleep latency in the Children's Health Study
	Main analyses*			Further Adjusted for Stress*
	OR	95% CI		OR	95% CI		% mediated
Greenspace	1.01	(0.84, 1.22)		1.08	(0.89, 1.31)		0.22
Light at night	1.06	(0.75, 1.51)		0.99	(0.69, 1.42)		0.143
Nighttime Noise	1	(0.83, 1.22)		1	(0.81, 1.22)		0.067
Freeway NOX	1.02	(0.92, 1.13)		1.01	(0.90, 1.13)		0.131
Regional PM2.5	1.03	(0.71, 1.49)		0.98	(0.66, 1.44)		0.159
Maternal Education
Less than college	reference			reference
College graduate	0.97	(0.74, 1.28)		0.98	(0.74, 1.3)
Sex
Female	reference			reference
Male	0.56	(0.45, 0.69)		0.59	(0.47, 0.74)
Age	1.05	(0.87, 1.26)		1.02	(0.85, 1.24)
Exposed to secondhand smoke
no	reference			reference
yes	1.56	(1.05, 2.33)		1.14	(0.72, 1.8)
Stress				1.21	(1.16, 1.26)
*Adjusted for variables listed, race/ethnicity, and CHS community

## Sheet: sup tab 4
Supplemental Table 4. Multivariate association between environmental exposures and staying asleep at night in the Children's Health Study
	Main analyses*			Further Adjusted for Stress*
	OR	95% CI		OR	95% CI		% mediated
Greenspace	0.98	(0.79, 1.23)		1.04	(0.83, 1.31)		0.181
Light at night	0.97	(0.64, 1.47)		0.92	(0.60, 1.40)		0.006
Nighttime Noise	1.12	(0.89, 1.42)		1.12	(0.88, 1.41)		0.062
Freeway NOX	0.97	(0.85, 1.10)		0.96	(0.84, 1.09)		0.037
Regional PM2.5	1.06	(0.68, 1.66)		1	(0.63, 1.58)		0.106
Maternal Education
Less than college	ref			ref
College graduate	0.92	(0.66, 1.29)		0.91	(0.65, 1.29)
Sex
Female	ref			ref
Male	0.73	(0.56, 0.95)		0.79	(0.60, 1.04)
Age	0.99	(0.79, 1.23)		0.96	(0.77, 1.21)
Exposed to secondhand smoke
no	ref			ref
yes	1.37	(0.88, 2.13)		1.12	(0.71, 1.77)
Stress				1.19	(1.14, 1.25)
*Adjusted for variables listed, race/ethnicity, and CHS community

## Sheet: sup tab 5
Supplemental Table 5. Interaction between sleeping less than 8 hours nightly and environmental and other exposures in the Children's Health Study
	Interaction p-value*
	Maternal Education	Sex	Age	Secondhand smoke
Greenspace	0.029	0.276	0.562	0.545
Light at night	0.073	0.216	0.531	0.802
Nighttime Noise	0.496	0.22	0.5527	0.97
Freeway NOX	0.062	0.824	0.2496	0.68
Regional PM2.5	0.675	0.8056	0.316	0.51
*Adjusted for other environemntal exposures, SES, sex, age, secondhand smoke, race/ethnicity, and CHS community

## Sheet: sup tab 6
Supplemental Table 6. Distribution of demographic and environmental exposures in the Children's Healthy Study stratified by socioeconomic status
	Low SES				High SES
	Sleep Duration (hrs)				Sleep Duration (hrs)
	>=8 hours		<8 hours		>=8 hours		<8 hours
	N	%	N	%	N	%	N	%
Sex
Male	282	0.482877	171	0.452381	141	0.479592	55	0.462185
Female	302	0.517123	207	0.547619	153	0.520408	64	0.537815
Age	13.4	0.6	13.4	0.6	13.4	0.6	13.5	0.6
Race/Ethnicity
Asian	11	0.0188356	14	0.037037	25	0.085034	11	0.092437
Black	-*		-*		-*		-*
Hispanic	391	0.669521	254	0.671958	74	0.251701	39	0.327731
Mixed	19	0.0325342	12	0.031746	25	0.085034	15	0.12605
Unknown/Missing	-*		-*		-*		-*
White	152	0.260274	84	0.222222	166	0.564626	52	0.436975
Community
Anaheim	54	0.0924658	63	0.166667	-*		-*
Glendora	84	0.143836	37	0.0978836	88	0.29932	31	0.260504
Long Beach	39	0.0667808	31	0.0820106	-*		-*
Mira Loma	97	0.166096	77	0.203704	-*		-*
Riverside	55	0.0941781	34	0.0899471	29	0.0986395	15	0.12605
Santa Barbara	101	0.172945	41	0.108466	39	0.132653	13	0.109244
San Dimas	83	0.142123	59	0.156085	48	0.163265	17	0.142857
Upland	71	0.121575	36	0.0952381	70	0.238095	32	0.268908
Exposed to secondhand smoke	57	0.0976027	45	0.119048	10	0.0340136	9	0.0756303
Stress (PSS-4 score, SD)	5.4	3	6.5	3	4.7	3	6.3	3.2
Exposures, median (IQR)
Greenspace (units)	0.21	0.17, 0.23	0.19	0.16, 0.21	0.23	0.20, 0.25	0.23	0.20, 0.25
Light at night (mcd/m2)	3.6	2.6, 4.3	3.8	3.3, 5.5	3.1	2.4, 3.6	3.2	2.6, 3.8
Nighttime noise (dB)	46.5	42.1, 52.0	47.3	41.7, 52.6	44.5	39.6, 50.1	45.9	40.5, 50.8
Freeway NOX (ppb)	8.0	4.6, 15.9	9.4	6.3, 19.4	5.7	2.6, 10.3	5.5	3.6, 9.4
Regional PM2.5 (ug/m3)	14.6	14.0, 15.9	15	14.3, 16.5	14.2	14.0, 15.1	14.4	14.0, 15.5
* cells supressed for participant confidentiality
